# Supplementary material for: Pyrene Excimer-Based Fluorescent Labeling of Cysteines Brought into Close Proximity by Protein Dynamics: ASEM-Induced Thiol-Ene Click Reaction for High Spatial Resolution CLEM
Source: Int J Mol Sci. 2020 Oct 13;21(20):7550. doi: 10.3390/ijms21207550 (PMC7589919; doi:10.3390/ijms21207550)
Supplement: Supplementary file 1 [file ijms-21-07550-s001.zip]

Archive with 1 entries (1 files):
- ijms-938855-supplementary.docx
